# Supplementary material for: CaMKIV mediates spine growth deficiency of hippocampal neurons by regulation of EGR3/BDNF signal axis in congenital hypothyroidism
Source: Cell Death Discov. 2022 Dec 6;8:482. doi: 10.1038/s41420-022-01270-4 (PMC9723595; doi:10.1038/s41420-022-01270-4)
Supplement: Supplementary file 2 — tableS1 [file 41420_2022_1270_MOESM2_ESM.xlsx]

## Sheet: Selcted_gene
GeneName	name	CP0a	CP0b	CP0c	DP0a	DP0b	DP0c	CP7a	CP7b	CP7c	DP7a	DP7b	DP7c	CP21a	CP21b	CP21c	DP21a	DP21b	DP21c
A2m	ENSRNOG00000028896	0.253245	0.181175	0.233781	0.0581086	0.104563	0.10049	0.117689	0.155608	0.0560521	0.118109	0.117401	0.124111	0.0591356	0.167213	0.0881203	0.0871874	0.13907	0.114042
A2ml1	ENSRNOG00000007247	0.466915	0.520541	0.602481	0.45533	0.312129	0.384963	0.261289	0.325152	0.190327	0.215945	0.245316	0.403413	0.0463377	0.0635274	0.0306887	0.273275	0.276065	0.20851
Abcb11	ENSRNOG00000050860	0.0406058	0.027436	0.0424828	0.0263988	0	0.0152176	0.187132	0.128532	0.152787	0.147557	0.17334	0.0375891	0.0134327	0.0138118	0.0133444	0.0396094	0.0884516	0.207238
Acap1	ENSRNOG00000015674	0.717665	1.03508	1.03962	2.66484	2.04818	2.29646	0.272586	0.0262117	0.389474	0.437691	0.299109	0.255519	0.273933	0.0844995	0.326559	0.215401	0.0257685	0.105655
Acer2	ENSRNOG00000007637	1.03036	1.60658	1.32676	1.3655	1.29811	1.47032	0.639215	0.702475	0.882255	0.824776	0.52053	0.62365	2.11066	1.68496	1.83632	1.05662	0.826252	0.644687
Acvr1c	ENSRNOG00000004828	0.65387	0.59294	0.486068	0.285263	0.310576	0.23215	0.509781	0.522883	0.647452	0.613917	0.525483	0.860154	1.41737	1.29934	0.729472	0.738535	1.44574	1.20202
Adm	ENSRNOG00000027030	0.294692	0.497784	0.3597	0.766346	0.738747	1.76704	0.87306	0.559686	0.693023	0.63279	0.43546	0.545598	0.731147	0.601427	1.30741	0.718652	1.00874	0.564002
Adra1a	ENSRNOG00000009522	1.0023	1.04969	1.46808	0.488715	0.167507	0.375626	2.0786	2.37949	2.29424	1.49001	1.71147	1.26804	2.55308	2.21602	0.988166	1.01029	2.2145	1.75841
Adrb2	ENSRNOG00000019217	0.233526	0.0676226	0.104709	0.260265	0.100357	0.0375074	0.691849	0.601918	0.690399	0.595127	0.262916	0.74118	0.595946	0.885106	1.51296	0.520676	0.436021	0.478863
Agpat2	ENSRNOG00000019466	0.36923	1.12265	0.257532	1.26024	1.97462	1.79887	0.303858	0.116875	0.694651	0.426917	0.666849	0.854499	0.183216	0.627958	0.606706	0.420198	0.344698	0.94221
Akr1c14	ENSRNOG00000017672	0.292122	0.296066	0.0916877	0.854622	0.234338	0.0656863	0.923144	1.27605	1.01673	0.376363	0.23022	0.351547	1.5945	2.23569	2.24642	1.33928	0.981767	1.11817
Alas2	ENSRNOG00000000167	2.99912	8.36881	2.282	5.77345	4.84298	4.24771	3.8849	2.848	2.41817	2.58629	2.91613	3.24504	7.42167	8.34656	5.10726	1.40577	2.18171	3.65268
Aldh1a2	ENSRNOG00000055049	1.93171	5.41451	3.31571	10.5668	5.99259	7.43166	5.27582	3.75474	3.09477	4.09809	2.67605	3.35288	2.18666	2.46398	2.38059	1.91375	2.2542	3.09049
Aldob	ENSRNOG00000006807	0.953375	0.307442	0.27203	0.507119	1.26016	2.0463	0.299567	0.288062	0.203822	0.257686	0.298833	0.320926	0.215034	0.221103	0.427241	0.338175	0.242736	0.373221
Alox15	ENSRNOG00000019183	4.8065	2.81042	4.96421	1.74269	1.2976	1.42026	22.3334	16.9699	14.1147	14.5654	11.6857	17.1132	34.6748	38.043	22.3571	3.90713	6.78825	12.7961
Ankrd1	ENSRNOG00000018598	0.384875	0.780143	0.2416	0.262728	0.424522	0.389442	0.228048	0.0365482	0.108613	0.305147	0.189574	0.570052	0.343763	0.19637	0.189724	1.05121	0.790468	0.626111
Anxa8	ENSRNOG00000060949	0.0353152	0.107376	0.0369476	0.275511	0.38953	0.198523	0.174376	0.268286	0.0664402	0.209996	0.0695793	0.163458	0.105143	0.10811	0.174086	0.0344486	0	0.135177
Anxa9	ENSRNOG00000021134	0.263277	0.133416	0.137723	0.641861	0.329997	1.184	0.129998	0.250011	0.68106	0.260923	0.324199	0.182789	0.261282	0.268657	0.58402	0.256817	0.307231	0.251939
Apod	ENSRNOG00000048273	4.60769	5.10097	4.96901	9.47063	5.26004	7.17286	10.0106	5.9911	4.80111	6.18233	6.56428	4.98722	95.1138	105.683	116.224	44.1165	22.6328	60.3051
Arap2	ENSRNOG00000056826	4.42939	2.13095	4.73191	1.88636	2.30509	1.38682	11.1754	10.3025	9.83638	12.5211	10.0526	11.2024	15.1721	15.5813	13.6812	18.7869	17.4477	17.8309
Asgr1	ENSRNOG00000018693	0.162974	0.330348	0.568357	0.741672	0.926046	1.28261	0.590124	0.464285	0.255509	0.269194	0.267581	0.553176	0.646955	0.498911	0.267792	0.211966	0.20286	0.41588
Atf3	ENSRNOG00000003745	0.11709	0.0712025	0.196004	0.388228	0.234821	0.658218	0.208136	0.200142	0.242316	0.440963	0.138417	0.36853	0.162684	0.119482	0.161614	0.159904	0.0437241	0.179276
Atp2b4	ENSRNOG00000003031	6.73164	10.1731	8.4213	9.22784	7.47072	7.21821	13.1694	19.4048	14.1143	21.3122	22.1757	20.964	8.89166	7.54552	8.5183	12.5643	22.8564	22.6263
Avp	ENSRNOG00000021229	0.710848	1.20074	0.867658	1.03982	0.712795	0.666002	0.818989	0.337515	0	4.46178	1.05041	0.877385	0.352731	0.604477	0.467216	1.15568	0	0.45349
Avpr1a	ENSRNOG00000004400	1.39831	2.21663	1.83806	1.85312	1.00667	1.16901	2.65556	2.31524	1.92245	3.23356	2.75501	2.98715	1.13864	0.804909	1.02511	2.79795	2.54387	1.98999
Baiap3	ENSRNOG00000017893	1.85911	2.34914	1.93241	6.19237	2.20314	3.05384	2.63469	2.91181	2.65729	4.85745	4.60239	3.68784	0.958451	1.13333	1.49964	3.12061	3.64022	3.51188
Barhl2	ENSRNOG00000002117	0.957639	0.970568	1.09299	3.31102	1.52769	1.8597	0.38688	0.28935	0.204733	0.345119	0.814745	0.523838	0.172797	0.133255	0	0.0849218	0.121911	0.0416544
Bbs12	ENSRNOG00000007510	1.68004	1.59287	1.3608	0.739902	0.815149	0.609309	2.3281	2.31589	1.83527	1.39647	1.54826	1.22913	1.85556	1.68672	1.41591	1.16303	1.84668	1.76327
Bcar3	ENSRNOG00000013737	3.18465	4.13801	2.99013	2.78711	3.19337	2.63946	4.47553	3.819	3.61023	2.46829	2.0714	1.7197	5.36883	5.93699	5.7562	2.03118	2.1345	2.73494
Bcl3	ENSRNOG00000043416	0.144558	0.109882	0.03781	0.0704856	0.0724769	0.203157	0.178446	0.0343185	0.169978	0	0.106805	0.167273	0.179328	0.221268	0.320669	0.0705054	0.0337383	0.0345831
Bcl6	ENSRNOG00000001843	5.92985	6.19326	6.01468	2.86196	3.58781	1.78537	8.23805	6.2228	7.8282	8.28733	8.47529	6.90352	20.5274	17.7838	17.9945	17.7452	17.8836	13.7919
Bmp4	ENSRNOG00000009694	1.04125	0.927391	0.891311	0.984643	0.411312	1.41899	2.89787	1.67794	1.86991	1.00067	1.18117	0.759432	8.45476	9.69152	8.36807	5.07849	5.00762	5.37456
Bmper	ENSRNOG00000015357	4.66152	4.26842	4.89582	4.33523	4.29529	2.81269	4.72785	4.87101	4.92674	5.90411	5.10633	4.64843	0.964535	1.01012	1.43729	2.80904	2.65476	2.56623
Bmpr1b	ENSRNOG00000016289	2.15238	1.12708	1.9141	0.804608	0.791368	0.44365	4.03857	3.98566	3.20576	3.44857	3.46325	3.3208	3.31092	3.58739	1.9452	2.83442	3.5499	3.87908
Brip1	ENSRNOG00000059997	0.841794	0.789962	0.864396	0.592877	0.687784	0.753634	0.600387	0.725361	0.718534	0.417133	0.537488	0.41849	0.170177	0.190888	0.0614758	0.273713	0.320167	0.402771
Bst1	ENSRNOG00000003064	0.142368	0.14429	0	0.0694176	0.285515	0	0.281187	0.0675971	0.401765	0.141095	0	0.131791	0.494511	0.363192	0.561441	0.138874	0.0664542	0.0681183
Bst2	ENSRNOG00000059900	1.30223	1.73225	1.10697	4.60346	11.0993	2.47065	4.09914	6.10578	5.81863	2.0972	2.88642	1.88357	1.85777	1.91021	4.73426	1.34967	2.35543	1.71346
Btc	ENSRNOG00000002728	0.496845	0.111901	0.490933	0.457599	0.193746	0.248266	0.38162	1.02226	0.960704	0.82067	1.0061	0.843212	0.191753	0.225332	0.272133	0.700055	0.463833	0.765999
C3	ENSRNOG00000046834	0.0525235	0.0399244	0.0274757	0.0512202	0.447672	0.0295259	0.544625	0.423954	0.321149	0.533552	0.194032	0.0243107	0.768851	0.64316	1.74767	0.717285	1.65489	0.929838
Calb2	ENSRNOG00000016977	57.9547	53.3764	49.8045	54.1599	43.2078	53.7772	53.4951	61.6161	56.9614	80.4381	81.4834	82.5209	13.8019	16.1922	17.1277	42.1214	39.2478	37.3071
Camk4	ENSRNOG00000020478	24.4817	19.8498	26.0217	7.81968	6.11939	5.26558	34.7583	38.2078	40.2178	7.52498	7.0255	6.76603	24.2962	22.5923	14.7617	4.4647	8.57893	7.36774
Capg	ENSRNOG00000013668	1.01538	2.47917	0.965744	2.07039	2.82309	1.03781	2.59798	2.45438	1.82346	2.14983	2.40975	1.15357	0.732865	1.55419	2.13864	3.87183	2.49906	3.0033
Ccl19	ENSRNOG00000015668	0.983402	0.453036	0.748261	0.610274	0.806805	0.50256	0.882862	0.76406	1.26145	0.354403	0.616489	0.744827	0.709782	1.27718	1.49837	0.174413	0.0834603	0.684401
Ccl5	ENSRNOG00000010906	0.124996	0	0.261548	0.487579	0.501354	0.140532	0.740632	0.237396	0.470323	0.123879	0.369409	0.23142	0.372147	0.255101	5.91521	0.121929	0.116691	0.119613
Ccr5	ENSRNOG00000049115	3.4678	1.79636	2.41873	1.3527	1.36516	0.866405	7.07748	7.3911	4.20444	4.12415	2.85948	3.85221	7.23994	6.36958	5.97674	4.76084	7.434	7.39892
Cd2	ENSRNOG00000015821	0	0	0	0.109354	0	0.0630372	0.0553696	0	0	0	0	0	0.0556434	0.114428	0.663332	0	0	0
Cd244	ENSRNOG00000004698	0.581724	0.527517	0.352355	0.358288	0.33771	0.172113	0.27212	0.348892	0.316808	0.27309	0.603229	0.255082	0.759626	1.15598	0.875374	0.358389	0.657404	0.175791
Cd3e	ENSRNOG00000016069	0	0	0	0	0	0	0.0448793	0.0431557	0	0.0900785	0.0895387	0.0841388	1.66875	1.48397	2.15063	0	0.127278	0.0869769
Cd4	ENSRNOG00000016294	0.934792	2.64486	2.44501	2.77277	2.69489	2.23333	2.65404	2.40416	1.39228	3.43552	2.41732	3.35321	1.62349	0.953892	1.84322	4.3693	4.21796	2.64633
Cd52	ENSRNOG00000015403	0.643884	3.52392	0.538918	2.13489	2.71172	2.31653	1.90758	0.366864	1.09023	0.255251	0.507443	0.47684	0.894607	1.18267	1.26961	0.125617	0.360662	0.369693
Cd74	ENSRNOG00000018735	0.587689	0.694894	0.666093	1.33725	0.834839	0.770857	0.677094	0.418558	0.276412	0.970723	0.771926	1.08806	1.89552	2.69864	19.9411	1.05099	1.41732	1.45281
Cd80	ENSRNOG00000001527	0.230509	0.498391	0.128621	0.359662	0.339005	0.224605	0.151758	0.10215	0.0867334	0.182758	0.333049	0.0995791	0.244013	0.2509	0.28786	0.104931	0.0286924	0.117643
Cd8a	ENSRNOG00000007178	0.0981599	0.0497426	0	0.430759	0.442929	0.386262	0.145405	0.0932138	0.27701	0.340488	0.0966992	0.0454337	0.146124	0	0.822593	0.0478756	0.045819	0.0469663
Cdc42ep5	ENSRNOG00000018616	10.7699	7.75908	8.55263	5.06153	8.32725	11.6709	14.6081	6.90031	6.83536	10.4164	6.90267	12.6124	3.09059	3.31023	0.383785	6.45527	5.93569	3.35259
Cdkl5	ENSRNOG00000003742	8.83033	9.98038	10.085	7.1685	3.52326	3.50854	18.5592	18.6586	14.5037	14.6849	12.4335	13.845	15.531	15.9221	6.49517	8.43325	19.12	15.3959
Chrm2	ENSRNOG00000046972	2.58065	1.70165	1.98429	1.30379	0.436482	0.629221	2.91695	2.74587	2.10583	2.12618	1.40896	1.7845	2.46853	2.03056	0.73569	1.21317	2.61237	2.82655
Chrna2	ENSRNOG00000017424	1.83449	0.929627	1.73474	0.344032	0.459877	0.674279	3.17035	4.69014	3.61724	2.55231	3.19733	3.33109	5.39174	4.03194	5.1476	4.92105	4.87432	4.01736
Ciart	ENSRNOG00000042717	1.37266	0.874461	1.31301	2.33298	2.00563	8.77458	2.13015	2.45801	2.10285	1.9434	2.66583	1.67004	2.5299	3.28165	3.17059	4.13169	2.56291	2.62708
Clcf1	ENSRNOG00000018752	0.332013	0.458857	0.34736	0.618115	0.665843	0.610821	0.178841	0.143311	0.340708	0.269218	0.148669	0.391169	1.28803	0.677593	0.89272	0.088327	0.197243	0.0866493
Cldn19	ENSRNOG00000007922	0.630768	0.879016	0.123736	0.922676	0.711557	0.487553	0.350386	0.411802	0.407926	0.156282	0.4272	0.839367	1.17373	1.6896	0.738475	0.115367	0.0368037	0.528153
Cldn3	ENSRNOG00000046007	0.647909	0.609752	0.242092	0.812356	1.43858	1.19672	0.137108	0.263684	0.217668	0.137596	0.182362	0.38557	0.459285	0.613922	0.501892	0.767441	0.432043	0.620006
Clec9a	ENSRNOG00000051690	0.399486	0.38357	0.505943	0.10252	0.126499	0.283667	0.830545	0.818613	0.632904	0.625128	1.01492	0.778544	0.438192	0.665112	0.47677	0.430703	0.745887	0.362162
Cmklr1	ENSRNOG00000000704	0.323113	0.436634	0.39439	0.341353	0.161999	0.181637	0.771126	0.562525	0.835846	0.480335	0.424406	0.598217	1.17577	0.934192	0.610567	0.34145	0.25137	0.592629
Col28a1	ENSRNOG00000033618	3.03961	4.34915	4.15701	4.12661	2.74911	5.2713	2.58973	1.90543	2.97141	2.65802	4.09036	2.70345	0.354891	0.68927	0.235039	1.41468	1.22408	1.33078
Col4a3	ENSRNOG00000015365	0.142944	0.403577	0.245692	0.119483	0.0819058	0.367339	0.181495	0.145437	0.144068	0.121428	0.0804668	0.141776	0.587709	0.66681	0.402652	0.179275	0.162042	0.312658
Cplx3	ENSRNOG00000019317	0.0803337	0.0814183	0.105059	0.137096	0.221522	0.0225797	0.178499	0.343286	0.132244	0.119423	0.178061	0.0557742	0.47835	0.368888	0.316803	0.0587718	0.262486	0.115311
Crabp1	ENSRNOG00000023633	24.9903	11.7174	19.2602	11.101	11.593	19.9974	31.3536	18.9173	29.1128	21.9464	15.5946	18.1941	5.11905	3.53927	4.99772	11.9716	10.9592	5.78703
Crabp2	ENSRNOG00000022101	8.01447	14.6035	3.21125	18.5413	15.9873	22.91	3.45211	3.07664	1.84465	2.95743	2.09979	4.34094	1.60767	3.04508	3.11015	1.8297	1.59191	1.71336
Crh	ENSRNOG00000012703	2.79099	2.4823	2.86041	0.999822	1.31364	1.53693	1.91247	2.00129	1.44666	1.41124	1.85168	2.37274	2.09151	2.26679	2.52701	2.61138	2.76507	2.99783
Cxcl10	ENSRNOG00000022256	0.180219	0.426189	0.18855	0.820156	3.01188	0	0.355948	0.684554	0.339056	0.29768	0.473434	0.500492	0	0	1.48065	0.64459	0.560818	0.0574861
Cxcl11	ENSRNOG00000022298	0	0	0	0.213473	0.834113	0	0.0864706	0	0.0411835	0.0433893	0	0.121585	0.260694	0.0446754	0.517961	0.0427065	0	0
Cxcl9	ENSRNOG00000022242	0.181782	0.230296	0.0950926	0.265908	0.68355	0	0.314155	0.0863114	0.256497	0.0450392	0.0895387	0.210347	0.0902025	0.0463742	1.83699	0	0.0424261	0.0434885
Cxcr1	ENSRNOG00000048239	0.0927474	0.140999	0.242586	0.226115	0.139502	0.208551	0.641142	0.220185	0.305358	1.0111	0.822306	0.944428	1.74885	1.51428	2.01167	3.12127	2.94389	3.46137
Cybb	ENSRNOG00000003622	0.222988	0.29057	0.299952	0.714497	1.02217	0.662576	0.487608	0.620132	0.464468	0.631413	0.345196	0.589778	0.442597	0.455089	0.518204	0.590402	0.327128	0.381045
Cyp11a1	ENSRNOG00000008074	0.274413	0.347647	0.179436	0	0.240769	0.0385651	0.338742	0.456025	0.645333	0.169974	0.236538	0	0.20425	0.210015	0.135272	0.13384	0.38427	0.164122
Cyp1b1	ENSRNOG00000040287	9.46462	4.89664	7.45251	3.74507	2.5217	2.85524	13.078	7.44663	10.721	1.82934	2.09907	2.00688	4.89316	6.45974	4.3236	0.930488	1.08712	1.18547
Cyp26b1	ENSRNOG00000015076	9.01319	14.1272	11.3095	9.15456	11.9054	8.80366	7.67368	5.91455	7.09826	2.16638	1.32744	2.20371	4.8142	5.2098	3.07028	1.92782	2.19444	2.7795
Cyp27a1	ENSRNOG00000017188	0.359172	0.546032	0.657605	0.671332	0.720311	0.235559	1.00497	1.05165	0.84466	1.00855	0.619198	0.969759	2.28722	2.77937	3.80665	0.875896	0.810327	1.17432
Cyp3a9	ENSRNOG00000046643	0.405494	0.0913263	0.329963	0.395432	0.180713	0.10131	0.311454	0	0.127146	0.178608	0.133153	0.125123	2.81695	3.49414	2.22098	0.878986	1.00947	1.72458
Ddx58	ENSRNOG00000006384	1.17715	0.885163	1.03293	3.4068	2.9319	0.469617	2.69996	4.36318	2.39323	2.59669	1.79557	1.61698	1.28129	1.93743	0.898493	0.963063	1.70158	1.27181
Dhx58	ENSRNOG00000018247	0.75088	0.708534	0.541786	2.6765	4.18009	0.989763	1.76432	2.85218	2.07029	1.30871	1.60695	1.00669	0.693798	1.08328	1.02109	1.31337	1.23278	0.916762
Dio1	ENSRNOG00000061237	0	0.0423315	0	0	0.125646	0.046959	0.206236	0	0	0	0.0411461	0	0.37306	0.127863	0.205893	0.0814854	0	0
Dlk1	ENSRNOG00000019584	1.44041	3.86433	0.709173	6.69284	5.73494	6.0491	0.209186	0.241382	0.199259	0.797738	0.166938	0.274524	1.00906	0.907844	0.960655	0.578556	0.791004	2.22973
Dock5	ENSRNOG00000024703	0.238192	0.379355	0.237336	0.199099	0.204724	0.191284	0.19042	0.258503	0.298748	0.247303	0.145258	0.241496	0.641623	0.995385	0.447302	0.188091	0.296488	0.37989
Dtx3l	ENSRNOG00000023400	0.498562	0.533365	0.434673	0.958877	1.79141	0.342546	1.2719	1.82801	1.14641	0.741156	1.25514	0.782026	0.742176	0.791387	0.505185	0.580892	0.646439	0.781899
Edn1	ENSRNOG00000014361	0.686131	0.49671	0.564022	2.1029	1.37602	2.42444	1.11317	1.02388	0.553222	1.35999	1.54496	0.861999	2.33462	3.85083	3.62387	4.11138	3.66024	3.00152
Egf	ENSRNOG00000053979	0.352222	0.243394	0.552755	0.187354	0.272917	0.144	0.142295	0.228051	0.165663	0.222137	0.236578	0.385338	0.12711	0.228721	0.252549	0.796479	0.298927	0.321733
Egfr	ENSRNOG00000004332	2.76883	3.25454	4.64519	1.91725	1.57713	1.52886	4.96709	5.35197	4.82384	4.93608	4.51914	4.1556	2.55273	2.4576	1.63141	1.74199	3.45668	3.4962
Egr3	ENSRNOG00000017828	6.50824	3.99841	6.67763	2.27895	3.14964	2.06237	13.5243	13.3151	14.5371	12.1032	13.1199	12.4914	23.7409	18.3595	18.1841	14.9522	18.0163	17.4094
Enpp2	ENSRNOG00000004089	31.1588	34.7036	8.86868	15.3056	18.9577	17.357	12.1256	11.172	6.21001	8.14646	8.47723	20.5927	41.2982	139.973	54.8796	15.7609	12.4699	45.893
Epha6	ENSRNOG00000029184	12.405	8.7856	11.3522	5.07208	2.99734	4.50333	19.4531	17.7409	15.7181	11.6127	11.7198	11.6495	30.2584	25.0119	16.9453	16.1244	23.3011	19.9944
Epha7	ENSRNOG00000007030	29.004	25.0876	26.0641	15.5165	11.3051	13.4678	39.7539	30.3702	38.1239	16.3998	17.2196	15.6971	42.8379	38.0859	34.175	22.1504	25.5066	23.4481
Epha8	ENSRNOG00000013036	4.54617	5.52435	4.65925	6.06195	3.02357	5.50239	6.0013	3.76645	5.19285	3.19524	5.36966	2.76983	22.5126	16.4971	12.0055	9.20861	7.29727	5.92629
Ephx2	ENSRNOG00000017286	5.80247	3.1516	2.38132	0.90661	2.34663	0.937104	6.7749	4.84036	4.37262	4.13026	5.81087	7.47842	1.55893	7.49125	4.83569	5.72263	5.14759	11.7801
Epm2a	ENSRNOG00000040242	2.68201	2.71822	4.11544	1.68552	1.61361	1.27315	4.12002	3.05624	2.80322	3.4259	3.87508	3.69655	3.25317	3.77071	1.52775	2.15109	4.06173	4.27751
Epx	ENSRNOG00000008707	0.050649	0.179665	0.0794854	0.0493923	0.126969	0.142361	0.100036	0.0480969	0.166755	0.12549	0.0997907	0.0937726	0.175928	0.12921	0.174772	0.0247031	0.0236419	0.0484678
F2	ENSRNOG00000016325	0.132213	0.100499	0.138325	0.0644664	0.298295	0.111485	0	0.0627757	0.0932773	0.262062	0.162808	0.305978	0.0656058	0	0.0651745	0.128969	0.0925716	0.253039
Fap	ENSRNOG00000005679	0.474931	0.481343	0.590051	1.36049	0.59529	1.26816	0.498327	0.479188	0.279222	0.411849	0.643313	0.82434	0.147291	0.272607	0.0877939	0.144774	0.443376	0.539693
Fbn2	ENSRNOG00000043219	2.73958	7.1271	3.14918	5.74309	3.89315	5.14983	1.74906	1.53275	1.40343	1.57371	1.65882	1.43763	0.173173	0.284897	0.19784	0.365959	0.56201	0.60113
Fcgr2b	ENSRNOG00000046452	0.69983	0.39197	0.924858	0.287354	0.332406	0.227762	1.36403	1.43407	1.45522	1.27763	1.23369	1.29568	1.1149	1.22154	0.871531	2.01204	1.23789	1.32176
Fga	ENSRNOG00000024848	0.424987	0.582746	0.680026	0.268168	0.200542	0.0281065	0.123439	0.237396	0.235162	0.371636	0.344782	0.393415	0.0744295	0.0765302	0.0492934	0.146315	0.256721	0.0239226
Fgf21	ENSRNOG00000020990	0.760543	0.110116	0.682028	0.847625	1.08947	1.46584	0	0	0.102203	0.753743	0.214065	0.502887	0	0.110869	0.856936	0.529915	0.608581	0.20794
Flt3	ENSRNOG00000054764	0.521234	0.367493	0.640167	0.2431	0.0908975	0.254791	0.649018	1.09754	1.34303	0.606412	1.09393	0.944043	1.46189	1.68815	1.25119	1.28216	1.41749	1.62648
Fos	ENSRNOG00000008015	1.67199	1.73802	1.79413	3.7627	2.19244	8.91705	2.75193	2.76837	3.99249	3.44155	2.40732	2.57963	7.78605	6.29965	5.02978	5.22745	4.1624	5.04611
Foxp2	ENSRNOG00000054508	2.78382	1.45159	0.506522	1.4459	0.546152	0.963898	0.527913	0.344811	0.341566	0.689733	0.238469	0.326795	0.140138	0.226433	0.109385	0.275487	0.386062	0.395729
Frzb	ENSRNOG00000007765	8.11402	6.10461	9.11405	3.17964	4.24282	6.21228	13.1255	15.6231	21.0249	8.95415	9.80771	8.40981	21.4158	19.6582	22.232	10.9498	10.34	9.97964
Fxyd1	ENSRNOG00000021079	15.5929	11.6582	4.81386	6.10732	12.3034	13.3638	10.3499	8.86004	12.5037	6.46005	7.05088	12.3048	32.8521	33.388	48.7651	17.0804	15.6307	25.3174
Fxyd6	ENSRNOG00000016412	151.059	148.133	140.768	173.568	174.139	168.316	111.997	126.633	130.377	187.67	182.403	178.152	36.062	40.3076	47.0821	121.388	116.678	90.1058
Fxyd7	ENSRNOG00000021067	38.1641	12.0873	32.1422	11.9095	9.66283	13.945	93.9388	79.2774	104.11	25.3413	27.5392	24.4652	88.5327	88.1106	100.838	20.6613	29.5716	36.2466
G0s2	ENSRNOG00000006019	6.63475	5.49311	6.7459	2.5516	2.71739	2.41643	10.7048	9.14007	8.52662	8.14982	9.11361	8.91	5.00791	5.81675	7.55461	9.48002	8.2004	5.81248
Gabre	ENSRNOG00000061182	0.0151925	0.50812	0.0635789	0.370387	0.441787	0.392858	0.390082	0.0432808	0.0428735	0.225849	0.119731	0.154702	0.0753867	0.170532	0.134804	0.207475	0.226929	0.944982
Gabrq	ENSRNOG00000053402	0.46415	0.687532	0.336188	0.835631	0.358016	0.521841	0.846215	1.69524	1.51136	1.59231	1.1607	1.68562	0.2126	0.400767	0.457605	0.592072	1.09994	2.35747
Gbp5	ENSRNOG00000032240	0.372616	0.844151	0.596226	1.81685	2.17588	0.492858	1.12556	1.58188	1.50513	0.868904	1.23077	1.25799	0.26103	0.514428	1.3614	0.684184	0.736641	0.566315
Gcgr	ENSRNOG00000036692	0.212001	0.608779	0.406634	0.654679	0.814895	1.74791	0.314039	0.268425	0.332373	0.350175	0.313269	0.294377	0	0.144222	0.139341	0.241265	0.0989575	0.101435
Ghsr	ENSRNOG00000024119	1.46338	0.818284	1.16147	0.196837	0.151799	0.226934	5.3321	5.65442	4.84172	2.65054	2.88321	3.03632	6.15973	7.62089	6.16898	3.44562	5.22906	2.94559
Gimap5	ENSRNOG00000008416	0.452144	0.610997	0.693797	0.587899	0.574283	0	0.654881	0.572481	0.623803	0.328607	0.564193	0.47436	0.418803	0.984282	1.06984	0.235226	0.478382	0.374982
Gip	ENSRNOG00000006306	0	0.465718	0	0.448112	0.460772	2.58314	0	0	0	0	0	0	0	0	0.113259	0.11206	0	0
Gipr	ENSRNOG00000015860	6.40623	5.9048	10.9507	22.2098	7.63771	7.82632	3.58662	3.99974	2.75211	5.54908	4.04991	4.66953	1.25151	1.36405	1.01949	3.69037	5.03876	2.00322
Glra3	ENSRNOG00000049792	0.280341	0.243537	0.2095	0.23433	0.120475	0.0900531	0.316398	0.228185	0.452074	0.873195	0.749604	0.778544	0.238472	0.122601	0.078968	0.585991	0.747757	0.728157
Gpr139	ENSRNOG00000023863	19.2293	12.1057	13.8699	9.21609	5.85698	3.39417	11.4068	14.5834	17.9651	17.1061	11.6374	13.2442	2.54014	3.41547	2.19992	3.64906	3.98245	2.4493
Gpr17	ENSRNOG00000025745	9.75093	9.27338	10.1318	4.88475	4.08517	2.10248	42.8708	39.1313	32.4805	25.1522	25.1989	26.2759	80.2665	64.5398	41.2851	42.8025	62.7238	82.4452
Gpr37	ENSRNOG00000002524	9.77453	4.58554	7.94887	3.47564	3.48823	2.9993	20.001	15.1998	19.373	11.6753	12.9719	13.7109	44.2875	48.0637	41.0507	24.3988	20.661	31.6756
Gpr37l1	ENSRNOG00000006237	11.1398	7.07404	10.6908	3.51222	3.13552	3.48423	61.2636	55.0399	54.2592	41.2277	46.7015	44.3243	90.2439	100.455	85.0539	66.9143	63.8313	67.0327
Gpr68	ENSRNOG00000046309	1.91596	1.02485	1.58691	0.648756	0.346884	0.448771	3.07464	1.94577	2.57828	1.68785	1.57287	1.52728	3.51238	4.26322	4.40753	2.88129	2.55877	2.3682
Grin3a	ENSRNOG00000005723	13.1291	13.0917	21.0249	15.4466	10.4895	10.9517	12.1917	18.9024	14.4617	24.4074	21.3406	20.2496	4.09802	3.82472	2.83931	5.41195	10.8729	10.0104
Grpr	ENSRNOG00000004124	1.82983	1.89317	1.63523	0.631984	0.344032	0.342877	1.73173	2.67884	1.39853	0.982294	1.12662	1.12926	1.09714	0.778007	0.300671	0.446232	1.31678	1.34975
Gsn	ENSRNOG00000018991	10.724	14.2588	9.4299	14.5664	13.4673	13.6358	10.1365	10.2079	9.24715	13.5888	10.1117	12.3855	51.7693	50.7031	50.4221	24.9317	16.0184	34.8181
Gsta1	ENSRNOG00000013484	5.3917	3.8489	0.588619	6.35522	12.3643	7.37965	3.88921	2.09253	1.89643	5.43642	3.8335	7.07441	34.1989	30.954	33.0034	41.4349	38.2981	42.3528
Hap1	ENSRNOG00000014819	19.1212	25.5395	17.9513	45.6322	28.3534	27.9069	31.8382	30.4362	30.4871	52.1927	46.4688	48.559	21.243	21.3033	24.2112	46.3999	50.3276	48.5171
Hba-a2	ENSRNOG00000047321	774.425	2413.39	582.843	2105.33	1977.17	2158	488.432	337.04	386.905	298.782	309.522	453.775	755.569	914.302	835.61	157.956	175.49	390.433
Hbb	ENSRNOG00000058105	641.078	1391.42	482.165	1708.53	1286.29	1309	581.513	397.944	418.472	295.117	292.942	495.706	851.435	1293.71	857.643	169.25	171.037	609.815
Hmgb2	ENSRNOG00000033321	0.968573	3.38124	1.46372	0.94454	6.36692	7.50173	6.27041	5.31422	2.3284	1.06657	1.06018	6.57519	0.640822	1.31782	0.106102	0.209957	0.80375	0.308953
Hmgcs2	ENSRNOG00000019120	30.5064	33.0458	25.4694	26.0844	33.5776	18.9572	22.2018	13.4075	12.1666	42.28	14.8428	17.9282	15.9272	21.8357	22.4987	51.8862	49.4676	43.8699
Hmox1	ENSRNOG00000014117	4.48063	5.73151	4.68774	15.3991	9.46562	8.55893	5.79949	4.33748	4.01021	4.5699	2.65694	3.78533	4.31716	6.7473	5.06076	4.32825	2.72093	3.82976
Hpn	ENSRNOG00000021097	0.0425768	0.0431517	0.0445449	0	0	0.0478689	0.0420463	0	0.0801019	0.126588	0	0.0394138	0.80283	0.304128	0.58767	0.249192	0.158992	0.0814865
Hrh2	ENSRNOG00000018260	0.828472	1.22132	1.22135	0.367234	0.226565	0.254031	0.855337	1.32313	1.38153	1.30624	1.07583	0.871504	2.35446	1.76765	1.15093	0.88161	1.61716	1.26126
Htr2a	ENSRNOG00000010063	3.80509	2.19729	3.81125	1.99916	1.7155	1.02806	3.39356	4.73379	5.03607	5.84662	6.53803	6.99021	6.19131	6.81755	5.01645	7.59608	8.49517	10.091
Icam1	ENSRNOG00000020679	0.592822	0.653071	0.674157	1.60866	1.26643	2.40522	0.96724	0.611903	0.80011	1.3794	0.710957	0.930541	0.895284	1.89371	1.37222	0.879984	1.10687	1.35657
Ifi27	ENSRNOG00000009263	8.10988	4.15294	10.4496	44.2052	43.3996	6.81442	43.4162	46.3696	33.8074	22.5892	30.1067	25.288	46.5114	29.9663	50.6663	14.989	19.605	16.6649
Ifih1	ENSRNOG00000006227	0.629311	0.513789	0.530379	1.72176	1.59511	0.255497	1.57094	1.328	1.47994	1.17807	1.05047	0.873839	1.145	1.03461	1.49939	1.27889	1.175	1.42188
Ifit2	ENSRNOG00000036604	0.959197	0.850628	0.961721	2.9426	5.06961	0.741413	1.87476	2.71362	2.57529	1.66358	2.77571	1.3504	2.43932	1.79446	2.77791	2.22219	2.92892	3.0405
Igfbp3	ENSRNOG00000061910	12.0567	15.1165	14.509	19.3474	20.9157	14.4144	12.2977	10.4816	11.8739	17.9233	12.5743	14.6193	6.03883	6.93127	8.48249	16.9786	15.6416	12.6478
Il17rb	ENSRNOG00000015498	0.814657	1.02649	0.598924	0.837386	0.816888	0.643615	0.195691	0.292717	0.393519	0.74191	0.780845	0.407641	0.109255	0.404418	0.260487	0.365117	0.6372	0.337113
Il1a	ENSRNOG00000004575	0	0.162837	0	0	0	0.0602124	0.105777	0.406858	0.302271	0	0.0527589	0	0.1063	0.382551	0.264003	0	0.19999	0.102499
Il1rapl1	ENSRNOG00000029663	1.88793	1.40318	2.04104	1.0126	0.820345	0.778284	2.42373	3.10753	2.13112	2.12053	2.23181	2.44675	3.59112	1.83018	1.17883	1.50398	3.02562	2.49917
Il20rb	ENSRNOG00000023214	0.923075	0.561323	1.41642	0.300057	0.185121	1.17618	1.21543	0.935001	1.27353	0.792845	0.666849	0.797533	0.427504	0.188387	0.364023	1.26059	1.37879	0.412217
Inhba	ENSRNOG00000014320	0.933557	0.648796	0.753462	1.11848	0.294207	0.629755	2.89748	1.21579	2.1578	0.766602	0.735732	0.864202	1.29708	0.952632	0.710017	0.676482	1.04583	0.689157
Iqgap3	ENSRNOG00000027894	1.85736	2.37092	2.09081	1.42151	1.11983	1.82389	1.45112	1.32841	1.18321	1.43299	1.2507	1.31674	0.174996	0.323883	0.243384	0.837092	0.625541	0.483716
Irf7	ENSRNOG00000017414	0.13811	0.384931	0.469607	4.30987	11.5984	0.349372	1.80716	3.90175	2.59834	2.15579	1.70069	0.831025	0.959447	1.44456	2.62113	1.01041	1.64391	1.18946
Itga1	ENSRNOG00000053550	0.881956	0.910417	1.67457	1.16269	0.393054	0.716139	2.96774	2.60561	2.84226	1.13305	1.06191	0.816435	1.1022	1.21664	0.386453	0.414225	1.09781	0.875232
Kcna2	ENSRNOG00000018285	6.18663	5.1226	7.26641	3.10763	3.20128	2.651	14.4439	14.4157	12.9843	11.3892	11.6832	10.8003	23.2326	21.4703	17.4696	14.4209	19.5007	19.0619
Kcne3	ENSRNOG00000017054	0.471032	1.43217	0.616006	0.57418	0.472321	0.794367	1.04662	0.447297	0.886175	0.116705	0.174008	0.436038	0.0584328	0.180246	0.290243	0.229737	0.219868	0.112687
Kcng4	ENSRNOG00000015746	0.0167667	0.016993	0.0350834	0	0.0840629	0.0188507	0.678867	0.573186	0.693967	0.066467	0.099103	0.0620842	5.39124	5.45785	3.57053	1.16122	0.798285	1.15521
Kcnh5	ENSRNOG00000009542	0.194359	0.374268	0.345684	0.303259	0.214381	0.284072	0.345488	0.369132	0.56677	0.211884	0.191467	0.233896	0.655814	0.674324	0.364075	0.113754	0.362891	0.241786
Kcnj10	ENSRNOG00000007705	7.34001	5.44562	6.37432	3.88303	2.40526	2.69684	21.3666	18.3593	16.7876	7.70228	8.31777	9.23726	33.3273	37.1562	15.9392	10.4825	15.6305	16.8023
Kcnj5	ENSRNOG00000033796	0.481635	0.358924	0.326052	0.207213	0.0994316	0.0955586	0.587547	0.618789	0.626291	0.505406	0.544242	0.47208	0.43581	0.549296	0.628468	0.414544	0.343838	0.542227
Kcnk7	ENSRNOG00000020784	0	0	0	0.0426397	0.0876887	0.393274	0	0	0.0411306	0	0.086148	0.161905	0	0	0.043108	0	0	0
Kcns1	ENSRNOG00000013681	0.403841	0.486036	0.712983	1.4276	1.59448	1.07834	0.847469	1.31826	1.16339	1.80104	0.895122	1.54209	1.05205	1.1075	0.572335	1.25566	1.10746	0.845358
Kcns2	ENSRNOG00000011369	4.39368	2.45975	3.63364	2.36676	1.55249	1.035	6.85964	7.98696	7.32135	4.97645	5.40007	4.22221	9.75896	10.0771	5.73438	4.53077	5.23462	5.48582
Kdelr3	ENSRNOG00000013577	6.85802	7.29814	4.60397	7.02224	6.01719	7.58192	4.91011	4.07029	4.83837	3.22843	2.87129	3.91493	1.9851	3.44075	2.64818	1.44944	1.22712	1.31253
Klf4	ENSRNOG00000016299	1.69876	1.63415	1.26518	3.50975	3.26246	6.24764	1.56385	1.83189	1.54381	2.7679	1.30474	1.57255	1.77161	1.46904	2.12898	1.96602	2.15035	1.90112
Klk8	ENSRNOG00000018580	0.0461851	0	0.0483199	0	0.0463115	0	0.501705	0.394721	0.347561	1.1443	1.18294	0.855079	5.36271	4.24159	4.78105	5.36116	3.79424	2.65176
Ldlr	ENSRNOG00000009946	4.80105	5.5088	7.22524	5.68017	4.92985	6.02996	6.32163	8.28311	8.85614	5.50113	6.68962	7.60748	15.3528	16.1245	14.6833	4.95045	5.02044	7.17426
Lgals3	ENSRNOG00000010645	1.06638	0.953628	1.37819	3.915	2.1386	2.04523	3.09733	2.68054	1.12113	3.17054	1.11231	1.74205	0.996048	1.85629	1.73163	1.34616	0.585605	1.32059
Lgals5	ENSRNOG00000012557	0.750253	1.90095	0.627946	1.17062	0.977999	1.60266	2.2968	1.56739	1.62321	0.520481	0.886907	1.31958	2.60599	4.5935	3.92027	0.878211	0.280162	1.72306
Lgals9	ENSRNOG00000012681	2.01445	3.38615	2.64732	9.15156	12.6371	2.45818	4.87634	7.30187	6.40122	5.25892	5.51782	3.91153	2.77936	4.33685	5.32842	4.00194	5.04554	3.76137
Lgi4	ENSRNOG00000021087	1.42763	1.48095	1.38819	0.622397	0.74103	0.604262	3.0353	2.05746	2.55947	1.93087	2.05166	1.25938	14.9682	13.831	14.9857	5.30824	5.56628	6.75036
Lmod1	ENSRNOG00000051548	0.166486	0.153394	0.110843	0.221393	0.106236	0.170163	0.343769	0.100607	0.0996602	0.149997	0.104369	0.0280213	1.42694	1.6371	0.984829	0.354328	0.508661	0.738647
Lmx1a	ENSRNOG00000004642	2.38807	4.11878	0.701323	8.43686	4.2851	5.13428	0.455114	0.576882	0.137937	0.394453	0.330181	0.814454	0.353418	0.91917	0.3924	0.081736	0.0782247	0.441009
LOC100362384	ENSRNOG00000031540	5.27799	4.85165	3.85254	3.71065	3.93856	5.79602	2.18186	3.49678	2.54017	3.16281	3.26478	4.20414	0.852698	1.12727	0.484053	2.51437	1.94801	2.34916
LOC108348122	ENSRNOG00000020821	8.37498	3.02448	2.85356	2.00268	1.93056	3.57156	1.83792	5.39341	5.52375	2.6713	2.75012	2.28722	2.10176	7.92398	5.75767	2.19105	2.63613	2.4872
Lox	ENSRNOG00000014426	0.538521	0.63197	0.726508	2.68108	0.881046	1.01972	3.02293	2.27432	2.51954	1.41853	1.07498	0.708415	0.942303	1.35935	0.740504	2.433	1.7199	1.13915
Lpar1	ENSRNOG00000013656	2.64716	4.63219	3.02916	4.61842	3.62907	3.09244	3.67618	2.96547	1.78977	2.41853	1.34463	2.2782	32.7772	33.4912	28.1984	13.1531	9.13213	22.0068
Lrp2	ENSRNOG00000056184	2.30561	3.04888	2.36164	2.65953	1.84513	2.31568	1.47455	1.20106	1.49959	2.77681	2.43137	2.14652	0.174334	0.210624	0.307409	0.993857	0.885565	0.47068
Mal	ENSRNOG00000015445	0.56969	0.516605	0.345066	0.263157	0.390855	0.202263	1.68777	1.19586	1.35384	1.21834	0.915664	0.666148	189.519	179.631	158.092	67.0655	31.0986	88.0284
Map3k5	ENSRNOG00000031700	1.72901	1.2183	2.05012	1.04378	0.643962	0.740539	3.49624	3.33069	3.57816	2.49689	2.9848	2.85052	5.57261	6.04916	5.21129	3.42135	2.78245	3.04122
Map3k7	ENSRNOG00000047516	1.82182	0.478089	0.612652	0.36484	2.29982	0.621792	0.192762	0.247146	1.49952	0.257932	0.432653	0.40656	0.27443	0.23238	0.25659	0.666417	0.303709	0.98064
Mapk13	ENSRNOG00000000515	1.82342	2.51333	0.228925	1.31585	2.4135	4.05912	0.036014	0.0346308	0.0343049	0.108427	0	0.843978	0	0.855912	0.503358	0.0355735	0	0.348979
Mbp	ENSRNOG00000016516	6.42631	9.35998	7.04051	8.57259	6.64655	6.13449	36.3611	27.231	18.8576	14.0996	16.5235	14.1988	1868.02	2048.23	1846.42	950.09	581.256	1427.1
Met	ENSRNOG00000052745	4.6482	5.00451	6.88332	6.59081	4.12153	2.99289	6.40187	7.53128	6.47432	7.57292	6.42695	6.2181	2.53234	2.66012	1.15586	4.29196	5.60125	6.16387
Mme	ENSRNOG00000009514	2.96654	2.63621	2.45145	1.06913	0.517333	1.13592	2.99326	3.42947	2.62878	1.81088	1.88474	1.73127	2.43205	2.30327	1.58952	1.57269	1.62554	1.58396
Mog	ENSRNOG00000000775	27.7762	30.2965	26.3485	29.4039	31.6207	21.1267	16.9785	16.2854	17.9607	16.9534	20.0009	18.5547	84.8407	90.8058	86.7957	45.2139	28.431	54.0281
Mrnip	ENSRNOG00000003068	10.17	9.92557	10.8653	9.0256	9.38851	8.46969	6.69553	8.12462	8.20001	10.6124	7.42125	8.36842	2.34968	2.47091	2.65254	6.24621	6.12859	4.68579
Napb	ENSRNOG00000004753	71.1984	35.2271	61.0122	37.3471	19.4339	25.3126	155.235	165.087	131.766	131.635	129.074	125.265	190.209	204.874	115.332	171.053	221.776	192.847
Ngf	ENSRNOG00000016571	0.739797	0.187446	0.548245	0.0901801	0.0309093	0.173281	1.03499	1.20014	1.5078	0.549886	0.607324	0.599232	2.84499	3.17693	3.00863	1.98452	2.18704	1.85833
Nmb	ENSRNOG00000011011	2.34247	2.471	1.85057	1.63168	2.06127	2.04241	7.648	2.58762	5.35137	2.51104	2.26052	2.65524	2.98893	4.34163	2.96928	3.5907	1.96369	2.56182
Nmur2	ENSRNOG00000014081	0.0618925	0.230003	0.107922	0.0402378	0.0413746	0	0.65196	0.176321	0.582207	0.143124	0.0609715	0.0763925	2.41599	0.378943	0.223739	0.986104	0.442981	0.690982
Npbwr1	ENSRNOG00000007640	2.13314	2.30142	1.58382	2.01311	2.41498	2.08882	0.271815	0.392063	0.453102	1.09113	1.08459	0.955485	0	0.140434	0.203522	0.26849	0.449674	0.395086
Nphs1	ENSRNOG00000020873	0.140895	0.154697	0.0859882	0.412198	0.506258	0.145207	0.0463799	0.100347	0.0883579	0.0698178	0.115666	0.0978212	0.0582616	0.0479248	0.0578786	0.0916254	0.0986505	0.0449426
Npsr1	ENSRNOG00000015863	0.0185722	0.037646	0	0	0.0372462	0.0417613	0.0550224	0.0352728	0.0174704	0	0	0	0.110589	0.151614	0.366207	0.036233	0.0520148	0.0177724
Npy2r	ENSRNOG00000049213	8.55249	5.77864	7.33224	2.78009	3.51374	2.73775	13.1381	15.1151	14.6376	13.4792	14.7441	18.8032	13.0262	11.6363	13.6433	17.8439	18.519	14.6633
Npy5r	ENSRNOG00000014172	0.875544	0.85874	0.827369	0.385596	0.198245	0.0952614	2.09186	1.39465	1.59407	1.28758	1.61374	1.12424	3.55973	3.02615	3.64771	3.44379	3.87592	3.18919
Nr5a2	ENSRNOG00000000653	0.208242	0.337686	0.203344	0.433227	0.278416	0.265342	0.137098	0.145016	0.16977	0.0275173	0.0683812	0.0257029	0	0.0141665	0	0.0270843	0	0.0265699
Ntrk1	ENSRNOG00000013953	0.0895177	0.136089	0.0936556	0.0872965	0	0.0503221	0.132603	0.106259	0.147362	0.110897	0.0220464	0.0414337	1.06607	0.936305	1.08113	0.240133	0.146247	0.813794
Olr59	ENSRNOG00000018606	0.0475885	0	0.0746824	0.0232039	0	0	0.352467	0.158167	0.290974	0	0	0.0220266	0.448665	0.388487	0.304963	0.0464208	0.377626	0.273234
Oprk1	ENSRNOG00000007647	0.659595	0.77546	0.524464	0.874791	0.476209	0.326294	1.71963	1.40305	0.918287	1.2028	1.1696	1.0258	0.890252	0.430766	0.676305	1.15814	1.69952	1.69159
Oprm1	ENSRNOG00000018191	0.668376	1.00307	0.995117	0.526447	0.283549	0.332373	0.660048	0.74455	0.616634	0.815261	0.607782	0.725808	0.6378	0.655801	0.316803	0.325988	0.887954	0.922489
Otof	ENSRNOG00000009967	7.46566	9.79301	10.0893	9.74741	7.15233	14.1996	7.85162	7.28817	9.23246	11.0748	13.0227	10.3445	2.15194	2.30972	2.3722	7.32885	8.78084	6.98943
P2ry2	ENSRNOG00000019283	0.0390837	0.0396114	0.0817807	0.038114	0	0.0878832	0	0	0.0735302	0.0387343	0.192511	0.0361802	0.387876	0.279176	0.385326	0.0762494	0.0364869	0.0374006
P2ry4	ENSRNOG00000002953	1.3312	1.87712	1.45329	4.68471	3.36614	1.95217	0.800202	1.09924	0.871117	1.89291	1.53947	0.964415	0.574399	0.767794	0.513561	1.86312	1.56695	0.886174
Parp9	ENSRNOG00000023463	2.42061	1.55521	1.89938	4.32065	6.78327	2.01681	4.01254	5.70556	4.57435	3.23432	3.96013	3.20112	2.59531	2.91116	3.47318	2.80394	2.94579	2.15091
Penk	ENSRNOG00000008943	2.76174	4.54335	3.64316	5.54256	5.2978	11.7	5.29655	7.48767	6.17472	8.92515	10.4094	10.3745	9.13605	6.86164	9.4706	23.9725	16.7025	17.1974
Pgr	ENSRNOG00000006831	1.53711	1.19662	1.58486	0.847244	0.603125	0.676238	3.84989	3.82896	3.77197	2.84803	2.01898	2.66024	3.91314	3.819	2.59161	3.02051	4.28415	2.92051
Phlda2	ENSRNOG00000020614	0.074208	0.15042	0	0	0	0.0834316	0.8794	0.63422	0.558445	0.147089	0.146208	0.27478	2.20937	2.4989	3.73124	0.434322	0.623497	0.994171
Pkp2	ENSRNOG00000001825	1.88992	0.696521	1.61777	0.530568	0.545557	0.257554	6.73024	6.17264	6.16842	4.37038	6.5727	6.44139	12.5324	15.3698	14.3697	18.9103	14.997	14.4682
Pla2g3	ENSRNOG00000025121	9.60086	4.53725	7.87208	5.41771	5.30034	3.54753	9.61439	7.86221	7.50916	5.45242	7.0138	6.44102	2.08762	2.14654	2.2866	6.47151	4.7836	3.50979
Plau	ENSRNOG00000010516	0.617648	0.846924	0.22807	0.4606	0.582908	0.245089	0.681711	0.44852	0.375945	0.68414	0.250541	0.235432	0.540854	0.926865	0.895498	0.531611	0.305264	0.312908
Plekhf1	ENSRNOG00000027724	1.15228	0.840845	0.819772	0.629267	0.277305	0.518202	1.63861	1.70699	1.47414	1.3247	0.454055	0.554673	6.44963	4.13891	4.1806	2.65266	1.72116	2.51406
Plp1	ENSRNOG00000002419	6.0892	9.41594	7.40122	6.37474	6.10588	8.07935	33.825	28.9757	19.9215	15.93	18.6353	14.6723	2317.76	2361.61	1910.47	990	630.283	1577.44
Pnoc	ENSRNOG00000014231	6.86983	5.45345	5.31087	2.37613	2.71473	2.96773	5.51427	5.17395	5.60276	2.07941	3.30046	3.6653	3.89587	3.21157	3.77017	3.30111	2.65381	3.69179
Popdc3	ENSRNOG00000047102	7.06153	7.01653	7.29137	7.20137	7.08086	4.8777	3.32724	5.74149	6.03478	7.54728	4.91043	5.127	1.51153	2.30774	2.18414	5.0874	4.22255	3.35662
Pram1	ENSRNOG00000039204	0.713863	2.23941	1.10251	2.0553	1.73841	2.82818	0.738538	0.355087	0.79942	0.606412	2.04275	1.3846	0.472303	0.555009	0.703797	0.364753	0.349084	0.585532
Prdm12	ENSRNOG00000009218	0.0872812	3.44992	0.136974	0.0851155	0.568881	0.0490648	0.775742	0.0414416	0.123155	0.994758	0	0.161594	0.0866198	0	0	0.0851394	0.081482	0.751701
Prex2	ENSRNOG00000005391	1.61332	2.37205	2.02072	1.41818	1.0709	1.45618	7.30411	6.05259	4.6597	2.43212	2.64139	2.92382	25.4709	23.1871	11.4812	8.93258	17.4159	14.2751
Prokr2	ENSRNOG00000021266	7.30081	5.44072	7.35746	6.3344	4.46784	2.23313	4.98327	5.86241	5.75673	10.1617	6.92775	8.29894	1.86465	1.64338	1.48191	4.97469	5.11179	3.54457
Psmb9	ENSRNOG00000000459	1.38935	0.726765	0.984678	2.2727	3.81994	1.05815	2.1687	2.17053	2.02363	2.13202	2.25169	1.90846	1.15643	1.00614	2.73952	1.35526	1.2552	1.32952
Ptgdr	ENSRNOG00000031535	0.725815	0.367807	0.433923	0.404461	0.467873	0.174863	1.89432	0.935401	1.02413	1.59279	2.09397	1.58375	0.565962	0.581936	0.460016	1.9723	1.45198	0.79378
Ptgds	ENSRNOG00000015550	124.719	78.0024	97.1148	305.117	111.416	97.443	143.535	198.104	82.0178	107.283	43.0319	109.035	190.95	431.682	309.835	63.9996	66.105	214.312
Ptger2	ENSRNOG00000050968	0.660713	0.352438	0.327436	0.339115	0.313826	0.156386	0.99589	0.693465	0.883206	0.551415	0.89068	0.836964	0.517663	0.425819	0.411408	1.49253	0.941452	0.965026
Ptgs2	ENSRNOG00000002525	1.66685	0.915727	1.72761	0.379789	0.312415	0.245201	5.78437	4.86694	5.30471	2.16143	3.06926	3.15815	14.6097	19.1551	15.4813	6.70136	7.43149	6.43991
Pzp	ENSRNOG00000006709	0.0723481	0.307964	0.211939	0.0846635	0.203129	0.488043	0.228629	0.26107	0.258613	0.143402	0.256578	0.20092	0.473879	0.324836	0.299577	0.141146	0.22964	0.152311
Rab38	ENSRNOG00000016769	1.17778	1.00269	1.47867	1.88364	1.32273	0.68857	0.883961	1.56581	0.974961	1.26063	1.25308	1.17751	0.514298	0.480739	0.743152	1.93012	2.06711	1.66805
Ranbp3l	ENSRNOG00000052173	2.82205	5.45424	3.91378	13.4721	7.30477	6.27184	5.41174	3.77049	2.83984	2.79682	2.68308	3.58445	3.74508	5.82639	4.5616	3.96915	3.89055	3.39135
Rarb	ENSRNOG00000024061	0.837216	1.5184	1.52133	2.01962	2.12086	3.64125	1.47951	1.54822	1.3264	1.68129	1.541	1.36648	1.39936	1.66368	1.49877	1.07457	1.85113	1.70774
Rarres2	ENSRNOG00000024705	0.803811	1.93482	1.78705	2.25361	2.11578	1.01668	2.67906	2.67158	2.64644	2.48945	1.08879	1.67421	10.4701	13.4313	12.8777	4.41049	6.37843	5.48051
Rasd2	ENSRNOG00000014761	11.9673	15.6598	13.5707	7.77383	8.03293	12.3483	16.561	18.9716	17.9413	11.5677	14.3293	13.3923	24.2415	19.9647	20.0458	7.85282	11.1721	13.6556
Rgs7bp	ENSRNOG00000013389	16.1066	11.6409	13.8124	6.95225	4.76578	5.64036	35.8534	36.8585	31.6682	22.3738	24.8408	24.4427	57.9112	58.6027	37.8764	31.1652	44.3698	43.4595
Rhd	ENSRNOG00000017130	0.40981	1.24603	0.494715	0.461124	1.10635	0.921492	0.684882	0.359225	0.800649	0.874774	0.372657	0.642001	0.469274	1.15805	1.02562	0.522755	0.235434	0.542992
Ripk3	ENSRNOG00000020465	0.27222	0.482816	0.498405	1.19459	1.02362	0.612109	0.672069	0.549319	0.800219	0.573294	0.770986	0.598491	0.303926	0.243059	1.00643	0.331925	0.349432	0.455868
Rpe65	ENSRNOG00000009582	0.190376	0.0964732	0.265568	0.0309421	0.0954487	0.142692	0.47001	0.120522	0.268623	0.22012	0.156286	0.0293722	1.95231	3.43204	3.31589	0.0619016	0.0296212	0.303629
Rsad2	ENSRNOG00000007539	0.427394	0.715663	0.311061	2.4645	4.08068	0.647653	0.972593	2.32928	1.0488	0.883978	1.08005	0.567662	1.06961	1.44112	1.57555	0.471286	0.745952	0.76463
RT1-Ba	ENSRNOG00000000451	0.250268	0.152188	0.104735	0.0976233	0.150572	0.11255	0.494299	0.760504	0.235421	0.793697	0.295853	0.509686	0.397395	0.817221	3.60239	0.390603	0.280368	0.574776
RT1-Bb	ENSRNOG00000032708	0.151459	0.034112	0.0352134	0	0	0.037841	0.0997146	0.351578	0.174135	0.150105	0.182362	0.140207	0.317324	0.601043	1.09504	0.295485	0.172817	0.289873
RT1-Da	ENSRNOG00000032844	0.190592	0.082785	0.0569719	0.0531036	0.13651	0.0918348	0.0537763	0.103422	0	0.0539679	0.0268223	0.32766	0.567443	0.500107	2.92594	0.318711	0.101673	0.521097
RT1-S3	ENSRNOG00000000777	2.50594	2.07089	2.13775	12.2188	18.3241	1.77714	5.10171	5.3451	6.12891	5.46377	6.11465	2.89079	5.50955	4.91758	5.96745	4.62564	6.19051	4.94361
S100a9	ENSRNOG00000011483	1.03217	0.130763	0.404954	1.50983	1.29374	2.46597	0.509652	0.12252	0.121367	3.58028	0.635504	0.238871	5.88998	6.18788	2.54403	6.29274	3.61345	5.06204
S1pr5	ENSRNOG00000020901	0.37637	0.485483	0.178985	0.333665	0.514637	0.269277	0.810939	0.649828	0.80464	0.576462	0.707833	0.633471	12.2242	9.84591	11.1993	5.13988	3.35392	7.20323
Scn2b	ENSRNOG00000016221	10.4451	11.1187	13.952	6.21405	5.66501	5.61317	31.1394	30.2554	28.8583	18.8153	23.9445	19.5207	113.569	81.4471	63.7297	47.9962	73.5931	80.3392
Scn4b	ENSRNOG00000026679	0.271089	0.420204	0.166835	0.264362	0.175891	0.179284	0.551169	0.408858	0.525013	0.58474	0.439855	0.339519	5.42816	2.79882	2.78271	0.762199	0.655022	1.23603
Scn9a	ENSRNOG00000006639	6.37142	8.62477	7.24825	9.15574	5.80873	7.36096	3.97772	4.124	4.5123	6.98219	5.93032	5.68792	0.777674	0.836989	0.657038	1.65021	2.04423	1.3876
Scnn1g	ENSRNOG00000017842	0.134056	0.0679331	0.093502	0	0.0448078	0.0502396	0.15445	0.106085	0.189155	0.0221429	0.0440205	0.165463	0.133041	0.273591	0.176221	0.0871779	0.0208582	0.0213805
Sctr	ENSRNOG00000049766	0.887219	0.664624	1.45288	1.05329	1.12173	0.737278	0.876163	1.24545	1.16116	1.60565	1.40603	1.03556	0.344542	0.354266	0.456369	0.865448	0.720235	0.95975
Sema3c	ENSRNOG00000006526	131.071	109.686	106.55	33.0921	38.8535	42.6891	100.746	79.9431	103.91	10.5636	11.2531	11.3067	47.5416	53.494	45.6429	3.40038	5.85776	8.09572
Serpina1	ENSRNOG00000032669	0.116053	0.078413	0	0.0377244	0.0387902	0.0869849	0	0	0	0.191692	0.114326	0.0716207	0.153564	0.236848	0.114416	0.792435	0.469482	0.259128
Serpinb11	ENSRNOG00000002583	0.356852	0.217002	0.373347	0.208798	0.322046	0.240724	0.845772	0.813289	0.402817	0.742687	0.597621	0.429443	0.177074	0.400557	0.281456	0.556952	0.96611	0.922005
Setmar	ENSRNOG00000006806	1.16328	1.78286	1.692	0.719387	0.65436	0.191396	1.76521	1.91296	1.33448	1.68714	1.45343	1.60216	2.13999	2.08458	1.84619	1.7713	1.72169	2.44358
Siglec1	ENSRNOG00000021243	0.0474196	0.0384478	0.0595338	0.231215	0.475494	0.0639762	0.0842917	0.0900604	0.0981341	0.0563947	0.0186856	0.0438967	0.00941205	0.0193554	0.0374007	0.00925119	0.106245	0.0544529
Slc1a2	ENSRNOG00000005479	35.2973	33.8951	41.2925	21.391	9.37125	13.8071	176.728	170.381	130.997	100.199	97.5443	91.9476	397.056	359.948	122.674	119.341	374.442	290.986
Slc22a3	ENSRNOG00000022946	0.508089	0.178251	0.306678	0.476425	0.489884	0.109854	0.636846	0.445373	0.386033	0.735951	0.365771	0.488432	0.15515	0.119647	0.173397	0.457496	0.346626	0.374006
Slc35d3	ENSRNOG00000012311	3.3957	1.00599	4.09923	0.942488	0.942922	0.264307	7.37745	4.24159	4.07881	7.2743	7.25645	7.03645	2.90336	4.31803	4.68694	5.50364	4.26742	3.04949
Slc4a1	ENSRNOG00000020951	0.493134	1.25662	0.53067	0.604558	0.833559	0.760358	0.640043	0.454907	0.490386	0.460798	0.499676	0.586927	1.69192	1.76842	1.09738	0.17867	0.236761	0.444931
Slc5a7	ENSRNOG00000010597	5.62808	4.19863	5.50329	2.25916	2.22733	1.67	6.44615	6.49622	6.3838	3.30884	6.29611	6.39577	2.21795	0.91778	1.11512	2.43261	3.68935	3.20795
Slc6a4	ENSRNOG00000003476	1.49265	0.315167	0.130137	0.101084	0.187092	0.023308	0.143311	0.0984333	0.0975069	0.123275	0	0.0767645	0.102871	0.0423097	0.122634	0.141558	0.0774154	0.0198385
Slc9a4	ENSRNOG00000015306	2.14493	1.23912	2.26652	1.10861	0.688257	0.81992	7.0748	6.15129	6.07322	6.1009	6.74051	5.71847	14.5176	16.5908	11.6519	15.8596	18.222	17.262
Slco1a4	ENSRNOG00000047493	0.50838	0.607252	0.79782	0.796767	0.418741	0.326611	1.9006	1.68967	1.38342	1.2056	1.10895	0.840379	14.7034	16.1003	14.911	4.16206	4.49177	5.36873
Slitrk6	ENSRNOG00000022337	0.914079	0.666372	0.452999	0.281494	0.305527	0.108178	0.728486	1.00508	0.829681	0.524472	0.647712	0.653185	1.44826	1.66914	1.56522	1.04808	1.07791	1.70339
Smoc1	ENSRNOG00000005998	6.0923	7.85852	7.61558	9.2589	9.08413	6.89401	8.43856	8.56528	6.43792	11.8012	9.54807	8.20319	3.06233	2.74507	3.0812	6.94613	6.50001	6.73849
Snai2	ENSRNOG00000047699	1.77078	1.72431	1.59835	1.15123	0.83559	1.79569	1.88587	1.25292	2.67823	1.65171	1.84704	1.63923	0.654704	0.56689	0.992715	1.59185	1.52347	1.7942
Sncg	ENSRNOG00000058006	4.42357	4.57296	1.29585	1.8118	4.87925	3.58084	13.2801	15.7105	10.5693	9.99555	11.243	10.6468	74.7186	68.5218	67.424	30.8956	34.4413	35.3884
Sp100	ENSRNOG00000022769	0.736826	0.271554	0.490564	1.43709	2.82104	0.602479	1.58759	1.52662	1.76429	1.06216	1.71567	1.11614	1.26306	1.84553	1.32079	1.30681	1.37574	0.961492
Spta1	ENSRNOG00000003537	0.111368	0.112872	0.125479	0.175438	0.266297	0.279315	0.253801	0.33354	0.346517	0.339607	0.219422	0.436169	0.13603	0.148611	0.168919	0.158775	0.23193	0.196748
Sstr2	ENSRNOG00000002793	11.3865	8.6634	7.57776	4.64519	4.22027	2.42095	10.4069	8.30317	11.8772	6.1435	5.68886	6.13103	7.47948	8.35644	6.72267	4.7738	6.21347	6.15051
Sstr4	ENSRNOG00000004641	7.0535	6.48201	8.94722	3.95602	3.26156	2.21881	14.4004	10.0645	12.72	9.16362	11.1969	9.87882	13.9638	14.8801	7.78276	10.9802	15.9674	11.6459
Stat5a	ENSRNOG00000019496	0.565805	0.611674	0.453836	0.864434	0.510619	0.466496	0.782257	0.519386	0.479015	0.710278	0.315852	0.523771	0.598952	0.731331	0.83674	0.202371	0.228892	0.61363
Stc2	ENSRNOG00000020729	0.437527	0.310404	0.640852	0.256002	0.482597	0.0983818	0.561698	0.581673	0.246942	0.476976	0.431017	0.324018	1.51974	1.47334	1.12153	0.384112	0.490148	0.418685
Steap4	ENSRNOG00000008602	0.14046	0.305049	0.167946	0.136975	0.140844	0.0451194	0.118894	0.133382	0.0755011	0.0596587	0.118603	0.1486	0.238963	0.655221	0.375872	0.0587199	0.187325	0.153612
Styk1	ENSRNOG00000010347	2.11234	5.29862	3.53597	3.65637	3.12423	5.93722	2.71182	0.852509	2.53346	0.99439	1.71675	1.61321	0.6289	1.02386	1.04128	0.257563	0.542298	0.35374
Tac1	ENSRNOG00000007374	9.42618	7.03321	7.2603	10.6585	7.5384	10.2727	9.7656	11.7519	10.9341	12.1502	11.2798	15.7923	8.09215	9.26472	7.8109	20.2513	21.001	21.5822
Tac3	ENSRNOG00000004229	1.79023	0.954947	1.38009	0.826962	0.377922	0.741537	5.39682	4.83165	7.62242	1.96098	3.71282	2.79113	18.5147	20.4795	19.3219	14.9814	12.1388	8.38533
Tacr2	ENSRNOG00000050658	0.823238	0.533059	0.645969	0.245303	0.389816	0.488491	0.496821	0.629749	0.79591	1.26914	0.698351	1.60883	0.363111	0.256685	0.157817	1.20456	0.875282	0.744019
Tbc1d21	ENSRNOG00000008737	0	0.290706	0.200061	0.233097	0.143809	0.322485	0.0944198	0.317777	0.134908	0	0.0941885	0.0442541	0.379547	0.390259	0.754103	0.18653	0	0.13724
Tbx1	ENSRNOG00000001892	0	0.0372198	0	0	0.184123	0	0.0725327	0.0697471	0.0690906	0	0.108533	0	0.51024	0.412218	0.470679	0.179114	0.205704	0.0351424
Tf	ENSRNOG00000030625	22.0343	24.2947	16.5161	18.0552	17.4585	23.6959	17.2556	15.9798	16.28	14.8196	16.885	23.1928	79.0158	116.588	76.4226	39.2695	24.6921	67.7202
Tfap2b	ENSRNOG00000011823	0.438891	0.216397	0.0992818	0.196649	0.0594719	0.0400088	0.175712	0.101378	0.055791	0.0352675	0.0233708	0.0109807	0.011772	0.0242086	0.0116946	0.0347125	0.0664427	0.0454043
Tfr2	ENSRNOG00000001407	0.806454	1.97524	1.54684	3.05839	1.59486	4.02974	0.75216	0.595637	0.716466	0.843645	0.970999	0.808754	0.37794	0.29717	0.287113	0.808517	0.334609	0.471609
Th	ENSRNOG00000020410	0.462897	0.508242	0.36322	2.36991	1.12173	0.563801	0.342847	0.256417	0.544294	0.420528	0.418008	0.321381	0.191412	0.432992	0.760615	1.16647	1.08035	0.590616
Tmem98	ENSRNOG00000021316	4.59467	6.98505	5.54283	6.21806	5.31244	7.11609	3.14841	2.89393	4.18978	3.48488	4.5263	4.12312	6.2349	6.17166	6.47125	2.9727	2.31977	4.08274
Tnfsf10	ENSRNOG00000013269	0.19489	0.0718259	0.0926813	0.29372	1.31467	0.0199194	0.244951	0.319666	0.166662	0.368736	0.139629	0.31162	0.879152	1.24747	1.76421	0.27652	0.248102	0.35604
Tnfsf13	ENSRNOG00000014171	1.54106	2.12254	1.6123	2.85152	2.77359	2.66555	2.34133	1.53846	1.44964	1.52728	1.63491	1.13395	5.2156	4.35476	5.60985	1.85015	2.50846	1.7772
Tnnt2	ENSRNOG00000033734	0.732505	0.913716	1.06112	4.72556	1.46902	1.7738	0.166933	1.65873	0.636045	0.83764	0.777113	0.834568	0.838794	1.66744	0.55552	1.31913	1.05205	1.18624
Tph2	ENSRNOG00000003880	0.369659	0.187325	0.248623	0.128745	0.211812	0.0593722	1.09516	0.752214	0.745134	0.130841	0.312136	0.146656	2.04393	2.50577	2.5251	0.28332	0.172549	0.404274
Trh	ENSRNOG00000011824	0.24487	0.595623	0.204952	1.48053	0.638406	0.770857	0.193455	0.0930128	0.322481	0.533898	0.530699	0.453358	0.729045	0.849571	0.434551	0.81213	0.457201	1.12476
Trim16	ENSRNOG00000003219	5.923	4.60973	5.14919	3.3597	2.6718	1.71727	5.66484	5.68902	5.49179	3.27982	3.62798	3.582	1.3811	1.55863	1.52261	1.0264	1.56853	1.34796
Trpc5	ENSRNOG00000027233	8.07344	5.33017	7.69214	3.72215	2.59269	3.16407	14.1913	12.8278	14.0142	10.25	8.9583	7.88072	13.1967	12.9589	8.02896	7.15471	12.4796	9.47625
Trpm8	ENSRNOG00000019035	0.475238	0.365393	0.291466	0.415504	0.147892	0.184244	0.2913	0.34236	0.215815	0.406025	0.145293	0.121361	0.0325267	0.0334447	0.0484693	0.239781	0.260078	0.125454
Trpv4	ENSRNOG00000001195	1.25171	1.67715	0.199766	0.475849	1.25514	1.74123	0.0209511	0.100732	0.119741	0.0630774	0.0835992	0.490984	0.126328	0.909257	0.522908	0.103475	0.0396118	0.203018
Tslp	ENSRNOG00000058856	7.0646	6.81903	6.86322	6.72528	8.09594	7.37535	4.15272	8.46566	5.06323	4.33422	5.13676	6.53977	1.00158	2.74627	1.82416	4.26601	3.45464	4.50691
Txnip	ENSRNOG00000021201	58.9559	68.9175	46.92	102.89	104.285	152.236	41.3356	27.711	21.2908	28.0389	26.2887	28.7062	19.0044	20.9528	20.6822	42.4209	32.3635	36.0822
Ucp2	ENSRNOG00000017854	26.5485	29.0458	26.4068	19.8392	28.7374	28.0926	34.304	29.3792	34.6612	24.1778	23.0766	22.6617	45.7833	39.7536	50.4758	19.639	14.8944	21.5278
Upp1	ENSRNOG00000004972	0.668528	0.338777	0.664458	0.749731	0.80443	0.601297	1.74952	0.984005	1.22629	1.62325	0.98787	0.711691	2.55433	2.8993	3.13073	1.66291	1.34183	1.37543
Vip	ENSRNOG00000018808	3.05964	1.56915	3.3939	1.86932	0.9241	0.663119	4.9145	4.55073	4.61193	5.48002	6.35504	7.50739	11.6702	10.8335	11.121	19.8131	18.1705	19.4015
Wfdc1	ENSRNOG00000015904	0.270974	0.659119	0.5103	1.21555	1.35858	0.974895	0.374637	0.720498	0.764696	0.751944	0.427108	0.200675	8.65926	7.96352	6.94598	2.22033	1.26485	2.23002
Wfs1	ENSRNOG00000005108	2.88058	3.07415	2.57465	2.25101	2.0468	2.4236	5.38796	6.23173	6.37047	5.67184	5.37476	5.19189	88.8108	72.941	60.3539	29.6993	30.436	43.4473
Wnk4	ENSRNOG00000020441	0.384875	0.438831	0.553666	1.15725	0.659296	1.02769	0.253386	0.548224	0.603404	0.683403	0.505531	0.504734	0.636598	0.556381	0.616603	0.531861	0.509013	0.398992
Wnt3a	ENSRNOG00000003039	0	0.865986	0	0.504999	0.54523	1.42642	0.0255698	0.0245878	0	0.0513218	0	0	0.231266	0.158529	0.178691	0	0	0.0247773
Wnt9b	ENSRNOG00000003807	0.377296	0.184114	0.204678	0.136272	0.112098	0.0157108	0.151798	0.0796189	0.276044	0.13849	0.123894	0.0905506	0.0970764	0.128335	0.192876	0.327145	0.326137	0.401164
Xcl1	ENSRNOG00000002964	0.407109	1.37535	0.425928	0.132336	0.544299	1.67827	0.134012	0	0	0.268979	0	0	0.404024	0.692379	0.802737	0	0	0
Xdh	ENSRNOG00000007081	0.20053	0.203237	0.149857	0.488886	0.387796	0.241559	0.155596	0.204028	0.242529	0.184542	0.126994	0.198892	0.938193	0.950056	1.34155	0.377247	0.815685	0.301548
Zbtb20	ENSRNOG00000056716	4.53334	8.20455	6.08632	3.62597	1.01888	3.69079	7.1784	8.39777	5.82941	3.9727	3.7069	2.78048	3.1914	3.34984	0.96874	0.751539	4.10705	1.94467
Zc3hav1	ENSRNOG00000013948	0.992147	0.801716	0.827601	2.13118	3.0787	1.44709	2.97907	2.97925	2.56023	2.09943	1.87552	1.94858	2.67447	2.46264	3.23849	2.55029	2.1153	1.9245
Zfp36	ENSRNOG00000058388	1.6918	2.28618	2.242	3.48295	3.61905	5.70622	2.339	2.14207	2.26337	2.31008	1.92587	2.64499	3.09678	2.22509	2.74283	3.22722	2.10585	1.69089
